# Supplementary material for: Targeting cuproptosis by zinc pyrithione in triple-negative breast cancer
Source: iScience. 2023 Oct 16;26(11):108218. doi: 10.1016/j.isci.2023.108218 (PMC10637938; doi:10.1016/j.isci.2023.108218)
Supplement: Table S1. List of 638 compounds screened in FDA-approved drug library, related to Figure 1 [file mmc2.csv]

Table S1. List of 638 compounds screened in FDA-approved drug library, Related to Figure 1.
CatalogNumber	Item Name	Target
B7201	&alpha;-Estradiol	Estrogen/progestogen Receptor
B4964	(-)-epicatechin	PKC
B4965	(-)-epicatechin gallate	PKC
A1932	(-)-Huperzine A	Alzheimer
B6586	(-)-Lobeline hydrochloride	Nicotinic Receptor
B1777	(-)-Tetramisole	Parasite
N1692	(+)-Catechin hydrate	Others
B1240	(+)-Ketoconazole	P450
B1995	(+,-)-Octopamine HCl	Dopamine Receptor
B6139	(+/-)-Sulfinpyrazone	COX
C4051	(¡À)-Baclofen	GABA Receptor
C6111	(2S,3S)-2-Amino-3-methylpentanoic acid	Others
B2076	(6-)¦Å-?Aminocaproic acid	Others
C6326	(R)-(+)-1,2-Dithiolane-3-pentanoic acid	Others
B1531	(R)-baclofen	GABA Receptor
A3020	(R)-Crizotinib	c-MET
C5286	(R,S)-Atenolol	Adrenergic Receptor
B6492	(RS)-(&#177;)-Sulpiride	Dopamine Receptor
B4745	(S)-10-Hydroxycamptothecin	Topoisomerase
C5264	(S)-Flurbiprofen	COX
C3334	(S)-Ketoprofen	COX
C5755	(S)-Naproxen	COX
C6224	1,4-Benzoquinone	Others
A4395	10-DAB (10-Deacetylbaccatin)	Microtubule/Tubulin
N2591	10-Hydroxycamptothecin	Topoisomerase
A4054	17-AAG (KOS953)	HSP
B6126	17-Hydroxyprogesterone	Estrogen/progestogen Receptor
B1651	1-Hexadecanol	Others
B1027	2-Deoxy-D-glucose	Hexokinase
B4721	2'-Deoxyguanosine	Others
B7866	2-Deoxyuridine	kinase
A4188	2-Methoxyestradiol (2-MeOE2)	Apoptosis Inducers
C6160	2-Naphthol	Others
B1872	2-Thiouracil	Others
N2466	3,4-Dihydroxybenzoic acid	Others
C6210	3-Hydroxy-2-methyl-4H-pyran-4-one	Others
N2117	3-n-Butylphathlide	Others
B7869	4-Aminobenzoic acid	Others
P10002	4-Aminobutyric acid	APIs
C6133	4-Aminophenol	Others
B3530	4-Aminopyridine	Potassium Channel
C6187	4-Aminosalicylic acid	Anti-infection
B7870	4-Hydroxybenzoic acid	Others
C3558	4-Methylbenzylidene camphor	Estrogen/progestogen Receptor
B6001	4-Methylumbelliferone (4-MU)	Others
C6223	4-Nitrophenol	Others
B2070	5-Aminolevulinic acid HCl	Others
A1907	5-Azacytidine	DNA Methyltransferase
C3999	5-hydroxy-L-Tryptophan	Others
N1335	5-hydroxymethyl-2-furaldehyde	Others
N1304	5-Methoxypsoralen	DNA/RNA Synthesis
B7872	5-Methoxytryptamine	5-HT Receptor
N1764	6,7-Dihydroxycoumarin	Lipoxygenase
N1305	8-Methoxypsoralen	P450 (e.g. CYP17)
A3139	Abacavir	Nucleoside Antimetabolite/Analogue
B2220	Abacavir sulfate	Others
A4240	Abiraterone	P450
A8202	Abiraterone acetate	P450
B4883	Abscisic Acid (Dormin)	Others
A8194	ABT-199	Bcl-2 Family
A3007	ABT-263 (Navitoclax)	Bcl-2 Family
A3002	ABT-888 (Veliparib)	PARP
A3142	Acamprosate calcium	GABA Receptor
A2431	Acarbose	Others
B1330	Acebutolol HCl	Adrenergic Receptor
B1440	Acemetacin	COX
B3532	Acetaminophen	COX
B2071	Acetanilide	Others
B6125	Acetazolamide	Carbonic Anhydrase
B8690	Acetohydroxamic Acid	Anti-infection
B1596	Acetylcholine Chloride	AChR
A8356	Acetylcysteine	AChR
B2072	Acipimox	Others
A2415	Acitretin	RAR/RXR
B1609	Aclidinium Bromide	Muscarinic Receptor
B6185	ACP-196	BTK
A4448	Actinomycin D	Apoptosis Inducers
A8644	Acyclovir	DNA Synthesis
A1267	Adapalene	Others
B1277	Adapalene sodium salt	Others
B2222	Adefovir Dipivoxil	CMV
B3513	Ademetionine	Others
B1468	Adenine	Nucleoside Antimetabolite/Analogue
B1471	Adenine HCl	DNA Synthesis
B1469	Adenine sulfate	DNA Synthesis
B1877	Adenosine	Nucleoside Antimetabolite/Analogue
B7876	Adenosine 5-triphosphate	Others
C4341	Adenosine-5'-diphosphate	Others
B1878	Adiphenine HCl	AChR
B1331	Adrenalone HCl	Adrenergic Receptor
A8247	Afatinib (BIBW2992)	EGFR
A3145	Afatinib dimaleate	HER2
B4811	Afuresertib	PKB
B7805	AG-120	Dehydrogenase
B7804	AG-221 (Enasidenib)	Dehydrogenase
B2262	Agomelatine	5-HT Receptor
B3267	AHU-377 hemicalcium salt	Neprilysin
B1070	AHU-377(Sacubitril)	Angiotensin Receptor
A3151	Alarelin Acetate	GnRH
A8358	Albendazole	Antibiotic
B1880	Albendazole Oxide	Microtubule Associated
B3518	Alcaftadine	Histamine Receptor
B2073	Alendronate	Farnesyl Diphosphate Synthase
A8359	Alendronate sodium	Others
B2153	Alfacalcidol	VD/VDR
A5173	Alfuzosin HCl	Adrenergic Receptor
B1881	Alibendol	Others
A3153	Aliskiren	Renin
B2215	Aliskiren Hemifumarate	Renin
N2301	Allantoin	Others
B7456	Allopregnanolone	GABA Receptor
A8360	Allopurinol	XAO
B1882	Allylthiourea	Others
B2243	Almotriptan Malate	5-HT Receptor
A4038	Alogliptin (SYR-322)	DPP-4
A3156	Alogliptin Benzoate	DPP-4
A3159	Alosetron Hydrochloride	5-HT Receptor
M1387	alpha-tocopherol	COX,VEGFR
B2154	Alprostadil	Prostaglandin Receptor
B1503	Altrenogest	Estrogen/progestogen Receptor
A2559	Altretamine	DNA Alkylating
B1037	Alvelestat	Elastase
B1655	Alverine Citrate	OX Receptor
A3162	Alvimopan	Opioid Receptor
C6299	Amantadine	Anti-infection
B1486	Amantadine HCl	Dopamine Receptor
B2075	Ambrisentan	Dopamine Receptor
B2267	Ambroxol HCl	Sodium Channel
B1656	Amfenac Sodium Monohydrate	COX
B1883	Amidopyrine
B3474	Amifostine	Others
B3431	Amikacin	Antibiotic
B1658	Amikacin disulfate	Anti-infection
B1884	Amiloride HCl	Sodium Channel, Calcium Channel
B2268	Amiloride HCl dihydrate	Sodium Channel
B1380	Aminoglutethimide	Aromatase
B6452	Aminoguanidine hydrochloride	iNOS
A4346	Aminophylline	PDE
B1659	Aminothiazole	Anti-infection
B1389	Amiodarone HCl	Potassium Channel
B1479	Amisulpride	Dopamine Receptor
B2231	Amitriptyline HCl	5-HT Receptor
C5108	Amlexanox
B1410	Amlodipine	Calcium Channel
B1411	Amlodipine Besylate	Calcium Channel
B6134	Amodiaquine dihydrochloride dihydrate	Transferase
A2782	Amonafide	Topoisomerase
B2077	Amorolfine HCl	Antibiotic
B1660	Amoxapine	GlyT
B1661	Amoxicillin	Anti-infection
B3361	Amoxicillin trihydrate	Anti-infection
B1885	Amphotericin B	Antibiotic
A2510	Ampicillin	Antibiotic
B1662	Ampicillin Trihydrate	Anti-infection
A8201	Amprenavir (agenerase)	HIV Protease
B1663	Amprolium HCl	Vitamin
B1302	Amsacrine	Topoisomerase
B1303	Amsacrine hydrochloride	Topoisomerase
A4237	Amuvatinib (MP-470, HPK 56)	c-RET
N1837	Amygdalin	Others
A3177	AN-2690	Antibiotic
A3178	AN-2728	PDE
A4352	Anagrelide HCl	PDE
B1382	Anastrozole	Aromatase
N1855	Andrographolide	I¦ÊB/IKK
C4201	Androsterone	Androgen Receptor
A1042	Angiotensin II	Angiotensin Receptor
B1224	Anidulafungin	Antibiotic
B1210	Aniracetam	AMPAR
C5580	Anisodamine	Adrenergic Receptor
A7048	Anisole Methoxybenzene	Others
B1664	Antazoline HCl	Histamine Receptor
B1886	Antipyrine	Others
B2303	Apatinib	VEGFR
N1828	Apigenin	P450 (e.g. CYP17)
A4341	Apixaban	Thrombin
B1665	Apramycin Sulfate	Anti-infection
A4317	Apremilast (CC-10004)	PDE
A1684	Aprepitant	Substance P/NK1 Receptor
A2574	Aprotinin	Serine Protease
A8362	Arbidol HCl	Influenza A virus
N1714	Arbutin	Tyrosinase
B3370	Arecoline hydrobromide	AChR
A8363	Argatroban	Thrombin
B2232	Aripiprazole	Dopamine Receptor
N2032	Aristolochic Acid A
A8364	ARN-509	Androgen Receptor
A8355	Arsonic acid	Others
N1742	Artemether	Anti-infection
A4014	Artemether (SM-224)	Proteasome
N1827	Artemisinine	Anti-infection
B3662	Artesunate	Others
B1887	Articaine HCl	Others
A3191	Ascomycin(FK 520)	Antibiotic
A5010	Asenapine	5-HT Receptor
N1357	Asiaticoside	ROS
B1888	Aspartame	Others
A4013	Aspirin (Acetylsalicylic acid)	COX
A3195	Asunaprevir (BMS-650032)	HCV Protease
A4056	AT13387	HSP
A8205	Atazanavir	HIV Protease
A4040	Atazanavir sulfate (BMS-232632-05)	HIV Protease
B7226	Atipamezole hydrochloride	Adrenergic Receptor
B2244	Atomoxetine HCl	5-HT Receptor
A4367	Atorvastatin Calcium	HMG-CoA Reductase
B2078	Atovaquone	Anti-infection
B3304	ATP disodium salt	Others
B1666	Atracurium Besylate	AChR
A8369	Atropine	AChR
B8694	Atropine	mAChR
N2758	Aucubin
B7687	Auranofin	Reductases
A4334	Avanafil	PDE
B8227	Avibactam sodium	Anti-infection
B2079	Avobenzone	Others
A8370	Axitinib (AG 013736)	VEGFR
A3209	AXL1717	IGF1R
B1891	Azacyclonol	5-HT Receptor
B1667	Azaguanine-8	Others
B1668	Azaperone	Dopamine Receptor
B1892	Azathioprine	DNA Synthesis
A8207	AZD6244 (Selumetinib)	MEK1/2
B1286	AZD7545	PDHK
B1104	AZD-9291	EGFR
M1301	Azelaic Acid	Anti-infection
B1568	Azelastine HCl	Histamine Receptor
B1414	Azelnidipine	Calcium Channel
B2210	Azilsartan	Angiotensin Receptor
B2218	Azilsartan Medoxomil	Angiotensin Receptor
B1398	Azithromycin	Antibiotic
B1669	Azithromycin Dihydrate	Anti-infection
B1893	Azlocillin sodium salt	Anti-infection
A5931	Aztreonam	Antibiotic
B1670	Bacitracin	Anti-infection
B1671	Bacitracin Zinc	Antibiotic
B3225	BAF312 (Siponimod)	S1P receptor
N1858	Baicalein	P450 (e.g. CYP17)
N1778	Baicalin	GABA Receptor
B3460	Balsalazide	Interleukin Related; STAT
B8668	Bambuterol (hydrochloride)	Adrenergic Receptor
A4112	Barasertib (AZD1152-HQPA)	Aurora Kinase
A3221	Bardoxolone methyl	JAK
A4141	Baricitinib (LY3009104, INCB028050)	JAK
A3222	Baricitinib phosphate	JAK
A2577	Batimastat (BB-94)	MMP
A3233	Bazedoxifene acetate	Estrogen/progestogen Receptor
B1248	Beclomethasone dipropionate	Glucocorticoid Receptor
B3492	Bedaquiline	Antibiotic
B3491	Bedaquiline fumarate	Antibiotic
A4096	Belinostat (PXD101)	HDAC
B1672	Bemegride	GABA Receptor
B2216	Benazepril HCl	Others
A1984	Bendamustine HCl	Apoptosis Inducers
B1409	Benidipine HCl	Calcium Channel
B1489	Benserazide HCl	Decarboxylase
B1673	Benzbromarone	P450
B1674	Benzethonium Chloride	AChR
B1675	Benzocaine	Sodium Channel
B1676	Benzoic Acid	Others
B1554	Benztropine mesylate	Histamine Receptor
B1677	Benzydamine HCl	PGE synthase
C6118	Benzyl alcohol	Others
C6180	Benzyl benzoate	Others
A8376	Bephenium Hydroxynaphthoate	Others
B1569	Bepotastine Besilate	Histamine Receptor
N2471	Berbamine hydrochloride	Bcr-Abl
N1368	Berberine	Others
N1699	Berberine hydrochloride	Anti-infection
N2076	Berberine Sulfate	Anti-infection
N1369	Bergenin	Others
B1895	Besifloxacin HCl	Antibiotic
A2575	Bestatin	Aminopeptidase
C6114	beta-Alanine	Others
A8377	Betacarotene	Others
B1555	Betahistine 2HCl	Histamine Receptor
N1709	Betaine	Others
N1700	Betaine hydrochloride	Others
B1896	Betamethasone	Glucocorticoid Receptor
A8378	Betamethasone Dipropionate	Others
A8379	Betamethasone Valerate	Others
B1679	Betamipron	Anti-infection
B1352	Betaxolol	Adrenergic Receptor
B1353	Betaxolol HCl	Adrenergic Receptor
B1599	Bethanechol chloride	AChR
B3234	Betrixaban	Factor Xa
A8380	Bexarotene	Retinoid X Receptors
B1680	Bezafibrate	PPAR
C5273	BHT	Others
A8558	BI6727 (Volasertib)	PLK
A1373	Biapenem	Antibiotic
A8381	BIBR-1048	Thrombin
A5065	Bicalutamide	Androgen Receptor
B1897	Bifonazole	Anti-infection
B2139	Bimatoprost	Prostaglandin Receptor
B2156	Bindarit	CCR
A8010	Biotin	Biotinylation Reagents
B1598	Biperiden HCl	Muscarinic Receptor
A5639	BIRB 796 (Doramapimod)	p38
A4219	Birinapant (TL32711)	IAP
B1898	Bisacodyl	Others
B1354	Bisoprolol fumarate	Adrenergic Receptor
C6285	Bisphenol A	Others
A3244	Bivalirudin Trifluoroacetate	Thrombin
A8331	Bleomycin Sulfate	DNA Synthesis
A8384	Blonanserin	5-HT Receptor
A4153	BMN 673	PARP
A4022	BMS-708163 (Avagacestat)	Gamma Secretase
A3261	Boceprevir	HCV Protease
A2614	Bortezomib (PS-341)	Proteasome
B1682	Bosentan	Endothelin Receptor
B1521	Bosentan Hydrate	Endothelin Receptor
A2149	Bosutinib (SKI-606)	Bcr-Abl
B1102	Brexpiprazole	Dopamine Receptor
B1683	Brimonidine Tartrate	Adrenergic Receptor
A4359	Brinzolamide	Carbonic Anhydrase
B4806	Brivaracetam
B1684	Bromfenac Sodium	COX
B1899	Bromhexine HCl	Others
B6298	Bromocriptine mesylate	Dopamine Receptor
B1545	Brompheniramine hydrogen maleate	Histamine Receptor
B1685	Broxyquinoline	Anti-infection
N1490	Brucine	Others
B1900	Budesonide	Glucocorticoid Receptor
B1443	Bufexamac	COX
B1889	Buflomedil HCl	Adrenergic Receptor
A1855	Bumetanide	NKCC
B1420	Bupivacaine HCl	Sodium Channel
B3326	Bupropion hydrochloride	AChR,Dopamine Receptor
B1687	Buspirone HCl	5-HT Receptor
A8386	Busulfan	DNA Alkylating
N1941	Butane diacid	Others
B1901	Butenafine HCl	Antibiotic
B1902	Butoconazole nitrate	Anti-infection
C6178	Butylparaben	Anti-infection
A8346	BYL-719	PI3K
B2157	Cabazitaxel	Microtubule/Tubulin
A2977	Cabozantinib (XL184, BMS-907351)	c-MET
B1401	Cabozantinib malate (XL184)	c-MET
N1735	Caffeic acid	Others
A3005	CAL-101 (Idelalisib, GS-1101)	PI3K
B2140	Calcifediol	VD/VDR
A3271	Calcipotriol	VD/VDR
B2141	Calcitriol	VD/VDR
B5995	Calcium D-Panthotenate	Vitamin
A8387	Calcium Gluceptate	Others
B2082	Camostat Mesilate	Sodium Channel
A2877	Camptothecin	Topoisomerase
A8333	Canagliflozin	SGLT
A5932	Candesartan	RAAS
B2203	Candesartan Cilexetil	RAAS
B7341	Canrenone	Mineralocorticoid Receptor
A8647	Capecitabine	DNA Synthesis
B1689	Capreomycin Sulfate	Anti-infection
A3278	Capsaicin	Apoptosis Inducers
A4078	Captopril	RAAS
A8388	Carbadox	Others
B1390	Carbamazepine	Sodium Channel
B7196	Carbamoylcholine chloride	Nicotinic Receptor
B1903	Carbazochrome sodium sulfonate (AC-17)	Others
A2511	Carbenicillin, Disodium Salt	Antibiotic
A8389	Carbenoxolone disodium	Gap Junction
B5736	Carbetocin	Others
B1904	Carbidopa	Decarboxylase
B1905	Carbimazole	Others
A2171	Carboplatin	DNA Synthesis
A1933	Carfilzomib (PR-171)	Proteasome
A3282	Cariprazine	Dopamine Receptor
A2548	Carmofur	DNA Synthesis
B3489	Carmustine	DNA Alkylating
B1690	Carprofen	COX
B5944	Carteolol HCl	Adrenergic Receptor
C6244	Carvacrol	Others
B1332	Carvedilol	Adrenergic Receptor
A8390	Casanthranol	Others
B4972	Caspofungin	Anti-infection
B2083	Caspofungin Acetate	¦Â(1,3)-D-Glucan Synthase
N1382	Catharanthine	AChR
B6032	CB-5083	p97
A1882	Cediranib (AZD217)	VEGFR
A5559	Cefaclor	Antibiotic
C3991	Cefadroxil (hydrate)	Antibiotic
C4183	Cefazolin (sodium salt)	Antibiotic
A8391	Cefdinir	Antibiotic
B2086	Cefditoren Pivoxil	Antibiotic
B3519	Cefepime Dihydrochloride Monohydrate	Antibiotic
C5378	Cefixime	Antibiotic
C3812	Cefonicid (sodium salt)	Antibiotic
A8392	Cefoperazone	Antibiotic
B1906	Cefoselis Sulfate	Antibiotic
C4588	Cefotaxime (sodium salt)	Antibiotic
C4849	Cefoxitin (sodium salt)	Antibiotic
B4973	Cefpodoxime Proxetil	Anti-infection
B4974	Cefprozil	Bacterial
B2142	Cefprozil hydrate	Bacterial
C5593	Cefsulodin (sodium salt)	Antibiotic
B3539	Ceftazidime	Antibiotic
B8669	Ceftazidime	Others
B1907	Ceftiofur HCl	Anti-infection
B1691	Ceftriaxone Sodium Trihydrate	Anti-infection
A1664	Celecoxib	COX
B7879	Cellobiose	Others
A4009	CEP-18770	Proteasome
B1692	Cephalexin	Antibiotic
N2771	Cepharanthine	TNF-¦Á
A4468	Cesium chloride	Other Apoptosis
A3298	Cetirizine	Histamine Receptor
B1547	Cetirizine DiHCl	Histamine Receptor
B1693	Cetrimonium Bromide (CTAB)	Anti-infection
B4975	Cetrorelix	GNRH Receptor
B1694	Cetylpyridinium Chloride	Anti-infection
A8393	CH5424802	ALK
B1908	Chenodeoxycholic Acid	FXR
N2702	Chitosamine hydrochloride	Others
B3716	Chlorambucil	Others
A2512	Chloramphenicol	Antibiotic
C3989	Chlorcyclizine (hydrochloride)	Histamine Receptor
B3525	Chlorhexidine digluconate	Antibiotic
B1695	Chlorhexidine HCl	Anti-infection
B1909	Chlormezanone	Others
B1696	Chlorocresol	Calcium Channel
N1769	Chlorogenic acid	Others
A8628	Chloroquine diphosphate	Autophagy
A8397	Chlorothiazide	Others
B5912	Chlorotrianisene	Estrogen/progestogen Receptor
B1910	Chloroxine	Anti-infection
B1556	Chlorpheniramine Maleate	Histamine Receptor
B1480	Chlorpromazine HCl	Dopamine Receptor
B1697	Chlorpropamide	Others
A8398	Chlorprothixene	Dopamine Receptor
C3509	Chlorprothixene (hydrochloride)	Dopamine Receptor
B1698	Chlorquinaldol	Anti-infection
B8671	Chlortalidone	Others
B1699	Chlortetracycline HCl	Anti-infection
B1701	Chlorzoxazone	P450
N1680	Cholic acid	Others
B1703	Choline Chloride	AChR
A3308	Choline Fenofibrate	I¦ÊB/IKK
N2730	Chondroitin sulfate	Others
B1704	Chromocarb	Others
B3477	Ciclesonide	Glucocorticoid Receptor
B2087	Ciclopirox	ATPase,Anti-infection
B1384	Ciclopirox ethanolamine	ATPase
A5790	Cidofovir	CMV
B8667	Cilastatin	Others
A8660	Cilengitide	Integrin
A1447	Cilnidipine	Calcium Channel
A4329	Cilomilast	PDE
A4337	Cilostazol	PDE
B1557	Cimetidine	Histamine Receptor
A3313	Cinacalcet	Calcimimetic Agent
B1423	Cinacalcet HCl	Calcimimetic Agent
B3664	Cinchonidine	Others
B1705	Cinchophen	Others
B1911	Cinepazide maleate	Calcium Channel
N1877	Cinnamic acid	Others
B6156	Cinnarizine	Histamine Receptor
A4306	Ciprofibrate	PPAR
C5539	Ciprofloxacin (hydrochloride)	Antibiotic
M1226	cis-aconitate	Others
N2095	cis-Anethol	Others
B1198	Cisapride	5-HT Receptor
B1355	Cisatracurium Besylate	Adrenergic Receptor
A8321	Cisplatin	Caspase
B6736	Citalopram hydrobromide	5-HT Receptor
C5242	Citicoline (sodium salt)	Others
B7297	Citric acid	Reagents
A2187	Cladribine	DNA Synthesis
A4322	Clarithromycin	CYP3A/CYP450
B1558	Clemastine Fumarate	Histamine Receptor
A3316	Clemizole hydrochloride	HCV; HCV Protease; Histamine Receptor
C3119	Clenbuterol (hydrochloride)	Adrenergic Receptor
B1415	Clevidipine Butyrate	Calcium Channel
B1706	Climbazole	Anti-infection
B1707	Clindamycin	Others
B1913	Clindamycin HCl	Anti-infection
B1708	Clindamycin Phosphate	Anti-infection
B1915	Clobetasol propionate	Glucocorticoid Receptor
B1709	Clodronate Disodium	Others
A1412	Clofarabine	DNA Synthesis
B1710	Clofazimine	Phospholipase
B3610	Clofibrate	PPAR
B1711	Clofibric Acid	PPAR
B1504	Clomiphene citrate	Estrogen/progestogen Receptor
B2234	Clomipramine HCl	5-HT Receptor
B1333	Clonidine HCl	Adrenergic Receptor
A5183	Clopidogrel	P2 Receptor
C4137	Clorgyline (hydrochloride)	MAO
B1713	Clorprenaline HCL	Adrenergic Receptor
B1917	Clorsulon	Anti-infection
B1714	Closantel	Anti-infection
B1715	Closantel Sodium	Anti-infection
A8401	Clotrimazole	Antibiotic
B1918	Cloxacillin Sodium	Anti-infection
B2235	Clozapine	Dopamine Receptor
A3320	CO-1686 (AVL-301)	EGFR
A4313	Cobicistat (GS-9350)	CYP3A/CYP450
A3321	Cobimetinib	MEK1/2
N1796	Coenzyme Q10	Endogenous Metabolite; Reactive Oxygen Species
A3324	Colchicine	Microtubule/Tubulin
B1716	Colistin Sulfate	Anti-infection
A8402	Conivaptan HCl	Vasopressin Receptor
B7469	Corticosterone	Glucocorticoid Receptor
B1919	Cortisone acetate	Glucocorticoid Receptor
N2333	Costundide	Telomerase
A3327	Costunolide	Telomerase
N1707	Coumarin	Immunology & Inflammation related
C4009	CP21R7	GSK-3
A1435	CP-945598 HCl	Cannabinoid Receptor
B1717	Creatinine	Others
A8307	Crenolanib (CP-868596)	PDGFR
B3608	Crizotinib hydrochloride	ALK
B3300	Cromolyn sodium	Calcium Channel
N1470	Crotaline	Others
B8697	Crotamiton	Parasite
B1920	Crystal Violet	Others
A4092	CUDC-101	HDAC
N2324	Curculigoside	Immunology & Inflammation related
A3335	Curcumin	KEAP1-Nrf2
A8330	CX-4945 (Silmitasertib)	CK2
B1921	Cyclamic acid	Others
B1718	Cyclandelate	Others
B6015	Cyclo(RGDyK)	Integrin
B5994	Cyclobenzaprine HCl	5-HT Receptor
A2343	Cyclophosphamide	DNA Synthesis
A4232	Cyclophosphamide monohydrate	Others
B1922	Cyclosporin A
A5938	Cyclosporine	Others
B3309	Cyproheptadine hydrochloride	Histamine Receptor
A8404	Cyproterone Acetate	Androgen Receptor
B3681	Cyromazine	Others
B1719	Cysteamine HCl	Others
A8405	Cytarabine	DNA Synthesis
B1100	Cytarabine hydrochloride	DNA Synthesis
B1923	Cytidine	Nucleoside Antimetabolite/Analogue
N1738	Cytisine	AChR
M1482	D-(?)-Fructose	Others
N1880	D-(-)-Salicin	COX
C3436	D-(+)-Raffinose (hydrate)	Others
A3345	Dabigatran etexilate mesylate	Thrombin
B1407	Dabrafenib (GSK2118436)	Raf
A3347	Dabrafenib Mesylate (GSK-2118436)	Raf
A2197	Dacarbazine	DNA Synthesis
A5618	Daclatasvir (BMS-790052)	HCV Protease
A8319	Dacomitinib (PF299804, PF299)	EGFR
N1862	Daidzein	Others
A3348	Daminozide	HDAC
C3644	Danazol	Androgen Receptor
A4024	Danoprevir (RG7227)	HCV Protease
B6329	Dantrolene, sodium salt	Calcium Channel
A5854	Dapagliflozin	SGLT
B2264	Dapoxetine HCl	5-HT Receptor
B3448	Dapsone	Antibiotic
A8200	DAPT (GSI-IX)	Amyloid ¦Â
A1206	Daptomycin	DNA Synthesis
B1600	Darifenacin HBr	Muscarinic Receptor
A8206	Darunavir	HIV Protease
B4950	Darunavir Ethanolate	HIV Protease
A3017	Dasatinib (BMS-354825)	Bcr-Abl
B5954	Dasatinib Monohydrate	Bcr-Abl
B2285	Daunorubicin HCl	Antibiotic
B7174	DCA	Others
B1721	D-Cycloserine	Anti-infection
B1601	Decamethonium Bromide	AChR
A1906	Decitabine (NSC127716, 5AZA-CdR)	DNA Methyltransferase
B4800	Defactinib	FAK
A8639	Deferasirox	Cyclin-Dependent Kinases
B1723	Deferiprone	Others
B6068	Deferoxamine mesylate	Others
B1924	Deflazacort	Glucocorticoid Receptor
N1390	Dehydroandrographolide	Chloride Channel
N2334	Dehydrocostus Lactone	I¦ÊB/IKK
B1375	Dehydroepiandrosterone (DHEA)	Calcium Channel
C6206	delta-Gluconolactone	Others
B1925	Deoxyarbutin	Tyrosinase
N1669	Deoxycholic acid	Others
B1724	Deoxycorticosterone acetate	Adrenergic Receptor
B7261	Desipramine hydrochloride	Adrenergic Transporters
B1571	Desloratadine	Histamine Receptor
A3359	Desmopressin	Vasopressin Receptor
B4976	Desogestrel	Estrogen/progestogen Receptor
B2158	Desonide	Glucocorticoid Receptor
B2236	Desvenlafaxine	5-HT Receptor
B2246	Desvenlafaxine Succinate	5-HT Receptor
B1356	Detomidine HCl	Adrenergic Receptor
A2324	Dexamethasone (DHAP)	Autophagy
B1926	Dexamethasone acetate	Glucocorticoid Receptor
B1725	Dexlansoprazole	Proton Pump
B1334	Dexmedetomidine	Adrenergic Receptor
B1357	Dexmedetomidine HCl	Adrenergic Receptor
C6234	Dexpanthenol	Vitamin
B3407	Dexrazoxane	Others
A1602	Dexrazoxane HCl (ICRF-187, ADR-529)	Topoisomerase
A8406	Dextrose (D-glucose)	Others
C6322	D-Glutamine	GluR
B1726	Diacerein	IL Receptor
B6526	Diazoxide	AMPAR
B1727	Dibenzothiophene	Others
B3373	Dibucaine	Others
A8407	Dibucaine (Cinchocaine) HCl	Sodium Channel
B9001	Dibutyryl-cAMP, sodium salt	cAMP
A8408	Dichlorphenamide	Carbonic Anhydrase
B1927	Diclazuril	Anti-infection
B3505	Diclofenac	COX
B1928	Diclofenac Diethylamine	COX
B1929	Diclofenac Potassium
B1457	Diclofenac Sodium	COX
A8409	Dicyclomine HCl	Others
A8410	Didanosine	Reverse Transcriptase
B1516	Dienogest	Estrogen/progestogen Receptor
B2088	Diethylstilbestrol	Estrogen/progestogen Receptor
A8411	Difloxacin HCl	Others
B6137	Diflunisal	COX
B1728	Difluprednate	Others
B7684	Digoxin	ATPase
N1713	Dihydroartemisinin	Antimalaria
B8214	Dihydrotestosterone(DHT)	Androgen Receptor
B2089	Diltiazem HCl	Calcium Channel
A1652	Dimesna	Others
B1931	Dimethyl Fumarate	KEAP1-Nrf2
B1729	Diminazene Aceturate	Others
A8412	Dinaciclib (SCH727965)	Cyclin-Dependent Kinases
N2535	Diosimin	Others
B5990	Diosmetin	CYP3A/CYP450
A8413	Diperodon HCl	Others
A8414	Diphemanil Methylsulfate	AChR
B1932	Diphenhydramine HCl	Histamine Receptor
B4783	Diphenidol HCl	AChR
A8415	Diphenylpyraline HCl	Others
B1933	Dipyridamole	PDE
B1731	Dirithromycin	Anti-infection
A4015	Disulfiram	Dopamine ¦Â-hydroxylase
B1391	Divalproex Sodium	Autophagy
B1934	DL-Carnitine HCl	Others
C6137	DL-Serine	PKM
C3328	DL-¦Á-Difluoromethylornithine (hydrochloride hydrate)	ornithine decarboxylase
C3789	DL-¦Á-Lipoic Acid	Others
C6328	DL-¦Á-Tocopherol	Vitamin
B2090	D-Mannitol	Others
A4394	Docetaxel	Microtubule/Tubulin
A3370	Docetaxel Trihydrate	Microtubule/Tubulin
C4188	Docosahexaenoic Acid	Others
A8416	Docosanol (Abreua)	Others
A8417	Dofetilide	Potassium Channel
B8718	Dolasetron	5-HT3
B1733	Domiphen Bromide	Others
B1481	Domperidone	Dopamine Receptor
B1602	Donepezil HCl	Histone Acetyltransferases
B1482	Dopamine HCl	Dopamine Receptor
A3371	Doramectin	Antibiotic
B1076	Doripenem	Antibiotic
A2036	Doripenem Hydrate	Antibiotic
A4357	Dorzolamide HCl	Carbonic Anhydrase
B5953	Dovitinib (TKI258) Lactate	VEGFR
A2168	Dovitinib (TKI-258, CHIR-258)	FGFR
A8418	Dovitinib Dilactic acid	VEGFR
A8419	Doxapram HCl	Others
A2884	Doxazosin Mesylate	Adrenergic Receptor
C4153	Doxepin (hydrochloride)	Histamine Receptor
B2091	Doxercalciferol	VD/VDR
B2092	Doxifluridine	Thymidylate Synthase
B1734	Doxofylline	PDE
A3966	Doxorubicin	Topoisomerase
A1832	Doxorubicin (Adriamycin) HCl	Topoisomerase
A8420	Doxycycline HCl	MMP
A4052	Doxycycline hyclate	Others
B1735	Doxylamine Succinate	Histamine Receptor
A3374	Dronedarone	CYP3A/CYP450
B1935	Dronedarone HCl	Potassium Channel
B1736	Droperidol	Dopamine Receptor
B1737	Dropropizine	Others
B1520	Drospirenone	Estrogen/progestogen Receptor
A8421	Duloxetine HCl	5-HT Receptor
A1659	Dutasteride	5-alpha Reductase
B1936	Dyclonine HCl	Sodium Channel
B1739	Dydrogesterone	Progesterone Receptor
A4343	Dyphylline	PDE
A1903	E 64d	Cathepsin
B1740	Ebastine	Histamine Receptor
N1605	Echinacoside	Others
B1937	Econazole nitrate	Anti-infection,Calcium Channel
A5059	Edaravone	Others
A3381	Edoxaban	Thrombin
A3383	Edoxaban tosylate monohydrate	Thrombin
C4140	Edrophonium (chloride)	AChE
B1741	Efaproxiral Sodium	Others
B1119	Efavirenz	HIV
B4834	Efinaconazole	Antifungal
B3464	Eicosapentaenoic Acid	Immunology & Inflamm
A3384	Elacridar	Others
B2237	Eletriptan HBr	5-HT Receptor
A2306	Ellagic acid	Topoisomerase
B2159	Eltrombopag	Thrombopoietin Receptor
A3387	Eltrombopag Olamine	Thrombopoietin Receptor
A4070	Elvitegravir (GS-9137)	HIV Integrase
A8235	Embelin	IAP
A3388	EMD-1214063	c-MET
A3392	Emodin	NF-¦ÊB
A4601	Empagliflozin (BI 10773)	SGLT
A8422	Emtricitabine	Reverse Transcriptase
B2205	Enalapril Maleate	RAAS
A8423	Enoxacin (Penetrex)	Antibiotic
B5986	Enoxolone	Others
B1742	Enrofloxacin	Anti-infection
A4168	Entacapone	Histone Methyltransferase
A1767	Entecavir Hydrate	Reverse Transcriptase
A8171	Entinostat (MS-275,SNDX-275)	HDAC
B5859	Entrectinib	ALK
A1670	Enzastaurin (LY317615)	PKC
B1743	Epalrestat	Others
B1505	Epiandrosterone	Androgen Receptor
B1744	Epinastine HCl	Histamine Receptor
B1358	Epinephrine Bitartrate	Adrenergic Receptor
B1327	Epinephrine HCl	Adrenergic Receptor
A2451	Epirubicin HCl	Topoisomerase
A8424	Epleremone	Mineralocorticoid Receptor
A1630	Epothilone B (EPO906, Patupilone)	Microtubule/Tubulin
B1745	Eprazinone 2HCl	Others
B1746	Eprosartan Mesylate	Angiotensin Receptor
B3490	Eptifibatide	Integrin
B1514	Equol	Estrogen/progestogen Receptor
B1938	Erdosteine	Others
N2309	Eriodictyol	Others
A3397	Erlotinib	EGFR
A8234	Erlotinib Hydrochloride	EGFR
B1747	Erythritol	Others
B1939	Erythromycin	Antibiotic
B1940	Erythromycin Ethylsuccinate	Anti-infection
B2238	Escitalopram Oxalate	SSRIs
B3487	Eslicarbazepine acetate	Others
B1748	Esmolol HCl	Adrenergic Receptor
B2200	Esomeprazole Magnesium	Proton Pump
B1388	Esomeprazole Sodium	Proton Pump
A8425	Estradiol	Estrogen/progestogen Receptor
B1941	Estradiol Benzoate	Estrogen/progestogen Receptor
B1501	Estradiol Cypionate	Estrogen/progestogen Receptor
B1506	Estradiol valerate	Androgen Receptor
B1507	Estriol	Estrogen/progestogen Receptor
A8426	Estrone	Estrogen/progestogen Receptor
B7438	Estropipate	Estrogen/progestogen Receptor
B1749	Ethacridine lactate monohydrate	Anti-infection
C4125	Ethacrynic Acid	NKCC
A8427	Ethambutol HCl	Others
B1750	Ethamsylate	Prostaglandin Receptor
A8428	Ethinyl Estradiol	Estrogen/progestogen Receptor
A8429	Ethionamide	Antibiotic
C6276	Ethyl gallate	NF-¦ÊB
B1508	Ethynodiol diacetate	Estrogen/progestogen Receptor
B1752	Etidronate	phosphatase
B1444	Etodolac	COX
A3403	Etofenamate	Others
A1958	Etomidate	GABA Receptor
B1246	Etomidate hydrochloride	GABA Receptor
B3470	Etonogestrel	Estrogen/progestogen Receptor
A1971	Etoposide	Topoisomerase
A3405	Etoricoxib	COX
B2224	Etravirine (TMC125)	HIV
B6148	Etretinate	Retinoid X Receptors
B6149	Eugenol	Others
A4377	Evacetrapib (LY2484595)	CETP
B6472	Evans Blue tetrasodium salt	Glutamate (EAAT) Transporters
A8169	Everolimus (RAD001)	mTOR
A4181	EX 527 (SEN0014196)	Sirtuin
A1296	Exemestane	Aromatase
A8430	Ezetimibe	Cholesterol absorption
B1942	Famciclovir	HSV
B1560	Famotidine	Histamine Receptor
A8431	Famprofazone	Others
N2203	Fargesin	Others
A5734	Fasudil (HA-1077) HCl	ROCK
A5926	Febuxostat	XAO
B2093	Felbamate	NMDA Receptor
B1416	Felodipine	Calcium Channel
A2610	Fenbendazole	Others
C5675	Fendiline (hydrochloride)	Adrenergic Receptor
B1943	Fenofibrate	PPAR
B6128	Fenofibric acid	PPAR
B1483	Fenoldopam	Dopamine Receptor
B8681	Fenoldopam (mesylate)	Dopamine Receptor
B1944	Fenoprofen Calcium
B1945	Fenoprofen calcium hydrate
A3412	Fenretinide	RAR/RXR
B1754	Fenspiride HCl	5-HT Receptor
A8432	Fenticonazole Nitrate	Anti-infection
B1573	Fexofenadine HCl	Histamine Receptor
A4187	FG-4592 (ASP1517)	HIF
B1755	Fidaxomicin	DNA/RNA Synthesis
A5143	Finasteride	5-alpha Reductase
A8548	Fingolimod (FTY720)	S1P receptor
B7936	Flavin adenine dinucleotide disodium	Endogenous Metabolite
B3433	Flavoxate hydrochloride	AChR
A3418	Flecainide acetate	Sodium Channel
B1758	Florfenicol	Anti-infection
A2402	Floxuridine	DNA Synthesis
B1759	Flubendazole	Autophagy
B2094	Fluconazole	Antibiotic
B1226	Fluconazole hydrate	Antibiotic
A8433	Flucytosine	Antibiotic
A5424	Fludarabine	DNA Synthesis
A8317	Fludarabine Phosphate (Fludara)	DNA Synthesis
B1760	Flufenamic acid	AMPK; Calcium Channel; Chloride Channel; COX; Potassium Channel
A2917	Flumazenil	GABA Receptor
B2292	Flumequine	Topoisomerase
B1761	Flumethasone	Glucocorticoid Receptor
B1412	Flunarizine 2HCl	Calcium Channel
B8702	Flunisolide
B1445	Flunixin Meglumin	COX
B2095	Fluocinolone Acetonide	Glucocorticoid Receptor
B2144	Fluocinonide	Glucocorticoid Receptor
C6358	Fluorescein	Fluorescent Dyes/Probes
B8699	Fluorometholone	Glucocorticoid Receptor
A4071	Fluorouracil (Adrucil)	HIV Integrase
A2436	Fluoxetine HCl	5-HT Receptor
B1475	Flupirtine maleate	NMDA Receptor
A8434	Flurbiprofen	PGE synthase
B1376	Flutamide	Androgen Receptor
B2096	Fluticasone propionate	Glucocorticoid Receptor
A3419	Fluvastatin	HMG-CoA Reductase
A4363	Fluvastatin Sodium	HMG-CoA Reductase
A2553	Fluvoxamine maleate	5-HT Receptor
N2075	Folic acid	Vitamin
B6124	Fomepizole	Dehydrogenase
A2974	Foretinib (GSK1363089)	VEGFR
N1625	Formononetin	Others
B2145	Fosaprepitant dimeglumine salt	Substance P/NK1 Receptor
B1634	Fosbretabulin (Combretastatin A4 Phosphate (CA4P)) Disodium	Microtubule/Tubulin
B1946	Foscarnet Sodium	Reverse Transcriptase
B2284	Fostamatinib (R788)	Spleen Tyrosine Kinase (Syk)
N1503	Fructose	Others
B5864	Fruquintinib(HMPL-013)	VEGFR
B1474	FT-207 (NSC 148958)	Nucleoside Antimetabolite/Analogue
B1763	Fudosteine	Others
A1428	Fulvestrant	Estrogen/progestogen Receptor
A4407	Fumagillin	Aminopeptidase
N1878	Fumalic acid	Others
B1764	Furaltadone HCl	Anti-infection
C6305	Furazolidone	Anti-infection
C6293	Furfural	Others
A8435	Furosemide	NKCC
C5167	Fusidic Acid (sodium salt)	Antibiotic
A8436	Gabapentin	GABA Receptor
B1529	Gabapentin HCl	Calcium Channel
A4012	Gabexate mesylate	Serine Protease
B1765	Gadodiamide	Others
A3423	Galanthamine	AChR
A1745	Galanthamine HBr	AChR
B1610	Gallamine Triethiodide	AChR
N1830	Gallic acid	ROS
B2097	Ganciclovir	HSV
A4385	Ganetespib (STA-9090)	HSP
N1710	Gastrodin	Immunology & Inflammation related
A1313	Gatifloxacin	Topoisomerase
A3021	GDC-0449 (Vismodegib)	Hedgehog
A8210	GDC-0941	PI3K
A8219	Gefitinib (ZD1839)	EGFR
A3433	Gefitinib hydrochloride	EGFR
A8437	Gemcitabine	DNA Synthesis
A1402	Gemcitabine HCl	DNA Synthesis
B1947	Gemfibrozil	PPAR
A2513	Geneticin, G-418 Sulfate	Antibiotic
N2408	Genipin	Others
N1360	Geniposide	Others
N1272	Geniposidic acid	Immunology & Inflammation related
A2198	Genistein	Topoisomerase
A2514	Gentamycin Sulfate	Antibiotic
C6279	Geraniol	Others
N1500	Germacrone	Others
B1517	Gestodene	Estrogen/progestogen Receptor
A4342	Gimeracil	Dehydrogenase
N1900	Ginkgolide A	GABA Receptor
N1908	Ginkgolide C	Others
N1620	Ginsenoside Rb1	Others
N1615	Ginsenoside Re	Others
N1613	Ginsenoside Rg1	Others
B1296	Glibenclamide	Saccharometabolism
B2195	Gliclazide	Potassium Channel
A4033	Glimepiride	DPP-4
A8438	Glipizide	Potassium Channel
B2196	Gliquidone	Potassium Channel
B1130	GLPG0634	JAK
M1200	glucuronate	Others
C6100	Glycine	Others
C3945	Glycocholic Acid	Others
B1266	Glycopyrrolate	AChR
C6278	Glycylglycine	Others
N1792	Glycyrrhizic acid	Dehydrogenase,MAO,High-mobility Group
A4050	GM 6001	MMP
N2337	Gramine	Others
A1295	Granisetron HCl	5-HT Receptor
B3680	Griseofulvin	Microtubule/Tubulin
B8021	GS-7340	HIV
B3553	GS-9973	Spleen Tyrosine Kinase (Syk)
B5856	GSK1349572 sodiuM salt	HIV Integrase
A8556	GSK2126458	mTOR
C4360	Guaiacol	Others
A8442	Guaifensin	Others
B1335	Guanabenz Acetate	Adrenergic Receptor
B8683	Guanethidine (sulfate)	Others
A8443	Guanethidine Sulfate	Others
A3451	Guanfacine hydrochloride	Adrenergic Receptor
B1949	Guanidine HCl	Others
B1766	Halcinonide	Smo
B1767	Halobetasol Propionate	Phospholipase
B2099	Haloperidol	Dopamine Receptor
B1242	Haloperidol hydrochloride	Dopamine Receptor
B8316	Harmine	PPAR,MAO
N2182	Harmine hydrochloride	DYRK
N1461	Harpagoside	GMNN - geminin, DNA replication inhibitor (human)
A7486	H-Cit-OH	Unusual Amino Acids
A7132	H-Cys-OH	Amino Acids and Derivatives
A6743	H-D-Ser-OH	Others
N1582	Helicid	Others
A5066	Heparin sodium	Thrombin
N1809	Hesperidin	Others
B6140	Hexachlorophene	Potassium Channel
B1592	Hexamethonium Bromide	AChR
B1509	Hexestrol	Estrogen/progestogen Receptor
M1191	hippurate	Others
M1375	histamine	Histamine Receptor
B1561	Histamine 2HCl	Histamine Receptor
B1770	Histamine Phosphate	Histamine Receptor
B1603	Homatropine Bromide	AChR
B1604	Homatropine Methylbromide	AChR
N1504	Homoharringtonine	STAT
N1672	Honokiol	I¦ÊB/IKK
A7291	H-Ser-OH	Amino Acids and Derivatives
B2101	Hydralazine HCl	Potassium Channel
B1950	Hydrochlorothiazide	Others
B1951	Hydrocortisone	Glucocorticoid Receptor
C6129	Hydroquinone	ROS
B4874	Hydroxychloroquine Sulfate	Others
A3479	Hydroxyfasudil hydrochloride	ROCK
B2102	Hydroxyurea	DNA/RNA Synthesis
B1549	Hydroxyzine 2HCl	Histamine Receptor
A2515	Hygromycin B	Antibiotic
N1644	Hyodeoxycholic acid	Others
B1605	Hyoscyamine	AChR
N1838	Hyperoside	Others
B3674	Hypoxanthine	Others
B1772	Ibandronate sodium	Others
C5183	Ibudilast	PDE
A8446	Ibuprofen	COX
A5791	Ibuprofen Lysine	COX
B2278	Ibutilide Fumarate	Sodium Channel
B1496	Icotinib	EGFR
A2476	Idarubicin HCl	Topoisomerase
B2103	Idebenone	ROS
B1773	Idoxuridine	Anti-infection
B1623	Ifenprodil Tartrate	GluR
A2097	Ifosfamide	DNA Synthesis
A5399	Iloperidone	5-HT Receptor
B2171	Imatinib (STI571)	c-Kit
A1805	Imatinib Mesylate (STI571)	Bcr-Abl
A8447	Imidapril HCl	RAAS
B7845	Imidazole	phosphatases
B8674	Imipenem (hydrate)	Anti-infection
C4117	Imipramine (hydrochloride)	5-HT Receptor
B6036	INCB-024360	IDO
A3496	Indacaterol	Adrenergic Receptor
B1369	Indacaterol Maleate	Adrenergic Receptor
B1953	Indapamide	Potassium Channel
N1630	Indigo	Others
A8449	Indomethacin	COX
A4157	Iniparib (BSI-201)	PARP
B3677	Inosine	Others
B1954	Inulin	Others
B3538	Iohexol	Autophagy; Mitophagy
C4185	Iopromide	Others
A1720	IPI-145 (INK1197)	PI3K
A8451	Ipratropium Bromide	AChR
A5970	Irbesartan	Angiotensin Receptor
A5133	Irinotecan	Topoisomerase
B2293	Irinotecan HCl Trihydrate	Topoisomerase
B8623	Irinotecan hydrochloride	Autophagy; Topoisomerase
N1426	Irisflorentin	Others
B1593	Irsogladine	PDE
B6153	Isatin	MAO
B4826	Isavuconazole	Antifungal
B1956	Isoconazole nitrate	Anti-infection
B1957	Isoniazid	Fatty Acid Synthase
C6135	Isonicotinic acid	Others
B1336	Isoprenaline HCl	Adrenergic Receptor
N1358	Isorhamnetin	PXR
B1774	Isosorbide	Others
C6315	Isosorbide 5-mononitrate	Others
B8664	Isosorbide Dinitrate	Others
A4330	Isotretinoin	Dopamine ¦Â-hydroxylase
B1775	Isovaleramide	Dehydrogenase
C3347	Isoxsuprine (hydrochloride)	Adrenergic Receptor
A5343	Ispinesib (SB-715992)	Ksp
A8453	Isradipine (Dynacirc)	Calcium Channel
A8454	Istradefylline (KW-6002)	Adenosine Receptor
B2104	Itraconazole	Antibiotic
B1360	Ivabradine HCl	Adrenergic Receptor
A5047	Ivacaftor (VX-770)	CFTR
A2813	Ivermectin	P2X purinergic receptor
A3513	Ixabepilone	EGFR
B4809	K-115	Rho
N1719	Kaempferol	Apoptosis Inducers
A2516	Kanamycin Sulfate	Antibiotic
C5503	Kasugamycin (hydrochloride)	Antibiotic
B2248	Ketanserin	5-HT Receptor
A4316	Ketoconazole	P450
B1446	Ketoprofen	COX
B1447	Ketorolac tromethamine salt	COX
B1562	Ketotifen Fumarate	Histamine Receptor
A3528	Kinetin	Others
B1464	KPT-330	CRM1
C3589	L-(?)-Fucose	Immunology & Inflamm
B4795	Labetalol HCl	Adrenergic Receptor
B1417	Lacidipine	Calcium Channel
B1776	Lactulose	Others
B1337	L-Adrenaline	Adrenergic Receptor
B1575	Lafutidine	Histamine Receptor
C6108	L-Alanine	Others
A8458	Lamivudine	Reverse Transcriptase
B2249	Lamotrigine	Sodium Channel
N2258	Lannaconitine	Sodium Channel
A1229	Lansoprazole	Proton Pump
B1290	Lansoprazole sodium	Proton Pump
A8218	Lapatinib	EGFR
A3967	Lapatinib Ditosylate	EGFR
C6283	Lapatinib ditosylate	Others
A8459	Laquinimod (ABR-215062)	Others
B7894	L-Arabinose	Others
B8604	L-Arginine (hydrochloride)	NOS
C6177	L-Asparagine	Others
C6106	L-Aspartic acid	Others
B3411	Latanoprost	Others
N1486	Lathyrol	Others
B1572	Latrepirdine	GluR
B6155	Lauric Acid	Lipid Metabolism
N1935	L-Carnitine inner salt	Others
B8632	L-Cycloserine	Transferase
B4815	LCZ696	Angiotensin Receptor
B2266	LDE225 (NVP-LDE225,Erismodegib)	Smoothened
A3543	LDE225 Diphosphate	Smoothened
A8328	LDK378	ALK
A3546	Ledipasvir	HCV
A8641	LEE011	Cyclin-Dependent Kinases
A2852	Leflunomide	Nucleoside Antimetabolite/Analogue
A4211	Lenalidomide (CC-5013)	TNF-¦Á
A2174	Lenvatinib (E7080)	VEGFR
A3549	Lesinurad	URAT1
A1307	Letrozole	Aromatase
A2489	Leucovorin Calcium	Folate Analogue
A3551	Leuprolide Acetate	GnRH
A1198	Levetiracetam	Calcium Channel
B1778	Levobetaxolol HCl	Adrenergic Receptor
B1784	Levobupivacaine HCl	Sodium Channel
A8460	Levodopa	Dopamine Receptor
B1959	Levofloxacin	Antibiotic
A3552	Levomefolate calcium	Folate Analogue
B1960	Levonorgestrel	Estrogen/progestogen Receptor
B1961	Levosimendan	Calcium Channel
B1484	Levosulpiride	Dopamine Receptor
C6215	Levulinic acid	Others
A8461	L-Glutamine	mGluR
B7775	L-Glutathione Reduced	Antioxidants
C6112	L-Hydroxyproline	Others
B1448	Licofelone	COX
A1450	Lidocaine	Histamine Receptor
N1650	Ligustrazine Hydrochloride	Immunology & Inflammation related
A4034	Linagliptin (BI-1356)	DPP-4
N2418	Linalool	NMDAR
A5181	Linezolid	Antibiotic
A2949	Linifanib (ABT-869)	VEGFR
C3108	Linoleic Acid	Others
A8334	Linsitinib	Insulin Receptor
B1779	Liothyronine Sodium	Others
B3290	Lisinopril dihydrate	RAAS
B7705	Lithium carbonate	ATPase
A8462	Lithium Citrate	Others
A8463	Lithocholic Acid	Others
C6104	L-Leucine	Others
C6134	L-Lysine hydrochloride	Others
C6192	L-Menthol	Opioid Receptor
C6113	L-Methionine	Others
N1327	Loganin	BACE,AChR
B1781	Lomefloxacin HCl	Anti-infection
B1782	Lomerizine HCl	Calcium Channel
B4885	Lomitapide	Others
B1963	Lomustine	DNA Alkylating
A4379	Lonafarnib	Transferase
B1964	Lonidamine	Others
B1392	Loperamide HCl	Opioid Receptor,Autophagy
A8204	Lopinavir	HIV Protease
A2960	Loratadine	Histamine Receptor
B1441	Lornoxicam	COX
B1072	Losartan	Angiotensin Receptor
A1425	Losartan Potassium (DuP 753)	RAAS
B4620	Losmapimod	p38
B2106	Loteprednol etabonate	Antibiotic
A4365	Lovastatin	HMG-CoA Reductase
B1783	Loxapine Succinate	5-HT Receptor, Dopamine Receptor
B6176	LOXO-101	Trk
C6101	L-Proline	Others
C4042	L-Selenomethionine	ROS
N2085	L-Theanine	Others
C6127	L-Threonine	Others
B2107	L-Thyroxine	Others
C6105	L-Tryptophan	Others
B2108	Lubiprostone	Chloride Channel
A3564	Luliconazole	Antibiotic
C3479	Lumefantrine	Anti-infection
B1458	Lumiracoxib	COX
B1477	Lurasidone HCl	5-HT Receptor
C5847	Lutein	Others
C6103	L-Valine	Others
A8348	LY2157299	TGF-¦ÂR1(ALK5)
A5566	LY2228820	p38
A4147	LY2784544	JAK
A1794	LY2835219	Cyclin-Dependent Kinases
A3575	LY2835219 free base	Cyclin-Dependent Kinases
A8651	LY2940680	Hedgehog
A8549	LY335979 (Zosuquidar 3HCL)	P-gp
A1929	Macitentan	Endothelin Receptor
N2355	Madecassic acid	Others
N1663	Madecassoside	Others
N1359	Magnolol	NF-¦ÊB
C6203	Malic acid	Others
A2486	Malotilate	5-Lipoxygenase
C4102	Maltotriose	Others
B1418	Manidipine	Calcium Channel
B1419	Manidipine 2HCl	Calcium Channel
B1338	Maprotiline HCl	Adrenergic Receptor
A8311	Maraviroc	HIV
A5346	Marbofloxacin	Antibiotic
A4049	Marimastat	MMP
A2942	Masitinib (AB1010)	c-Kit
C6313	m-Cresol	Others
A3003	MDV3100 (Enzalutamide)	Androgen Receptor
C4087	Mebendazole	Microtubule/Tubulin
B7205	Mecamylamine hydrochloride	Nicotinic Receptor
B2109	Mecarbinate	Others
B1785	Mechlorethamine HCl	DNA/RNA Synthesis
B1786	Meclizine 2HCl	Histamine Receptor
B4796	Meclofenamate Sodium	COX
B1361	Medetomidine HCl	Adrenergic Receptor
B3471	Medroxyprogesterone	Estrogen/progestogen Receptor
B1510	Medroxyprogesterone acetate	Estrogen/progestogen Receptor
B1449	Mefenamic Acid	COX
A3593	Mefloquine hydrochloride	Antimalaria
B1377	Megestrol Acetate	Estrogen/progestogen Receptor
B1965	Meglumine	Others
A1947	MEK162 (ARRY-162, ARRY-438162)	MEK1/2
C6225	Melamine	Others
A2842	Melatonin	Others
B7901	Melibiose	Others
A8466	Meloxicam (Mobic)	COX
A4473	Melphalan	Other Apoptosis
B3308	Memantine hydrochloride	P450, AMPA Receptor-kainate Receptor-NMDA Receptor
B1966	Menadione	DNA/RNA Synthesis,phosphatase
C4195	Menaquinone 4	Vitamin
A8467	Mepenzolate Bromide	Others
A8468	Mepiroxol	Others
B1967	Mepivacaine HCl	Sodium Channel
B2110	Meptazinol HCl	Opioid Receptor
B6396	Mepyramine maleate	Histamine Receptor
B1968	Mequinol	Others
A2355	Mercaptopurine (6-MP)	DNA Synthesis
A5124	Meropenem	Antibiotic
B1217	Meropenem trihydrate	Antibiotic
B1969	Mesalamine	PGE synthase
A8469	Mesna	Others
A8701	Mesoridazine Besylate	Others
A8470	Mestranol	Estrogen/progestogen Receptor
B3455	Metaxalone	Others
B1970	Metformin HCl	Others
B1971	Methacycline HCl	Anti-infection
A4364	Methazolamide	Carbonic Anhydrase
B1972	Methenamine	Anti-infection
C3238	Methicillin (sodium salt)	Antibiotic
A8472	Methimazole	Others
A4347	Methotrexate	DHFR
B1611	Methscopolamine	AChR
C6190	Methyl salicylate	TRPV
B3404	Methylcobalamin	Others
B1787	Methyldopa	Adrenergic Receptor
C6124	Methylparaben	Others
A4233	Methylprednisolone	Glucocorticoid Receptor
B4953	Methylprednisolone Sodium Succinate	Glucagon Receptor
B1974	Methylthiouracil	Others
A8473	Methyocarbamol	Others
A8471	Meticrane	Others
A3599	Metoclopramide	Dopamine Receptor
B1975	Metolazone	Others
B6022	Metoprolol Succinate	Adrenergic Receptor
B1339	Metoprolol Tartrate	Adrenergic Receptor
B1976	Metronidazole	DNA/RNA Synthesis
B7347	Metyrapone	Hydroxylases
B1788	Mevastatin	HMG-CoA Reductase
B1789	Mexiletine HCl	Sodium Channel
B1790	Mezlocillin Sodium	Anti-infection
A1796	Mianserin HCl	Histamine Receptor
A3606	Micafungin sodium	¦Â(1,3)-D-Glucan Synthase
B1977	Miconazole	Anti-infection
B1978	Miconazole Nitrate	Anti-infection
C4493	Midodrine (hydrochloride)	Adrenergic Receptor
B3709	Midostaurin (PKC412)	PKC
B1511	Mifepristone	Glucocorticoid Receptor
B2111	Miglitol	Others
B2112	Milnacipran HCl	SSRIs
B1386	Milrinone	PDE
B1371	Miltefosine	Akt
B1791	Minocycline HCl	Antibiotic
B1289	Minoxidil	Potassium Channel
A8474	Mirabegron (YM178)	Adrenergic Receptor
B2113	Mirtazapine	5-HT Receptor
B3484	Misoprostol	Prostaglandin Receptor
B2193	Mitiglinide Calcium	Potassium Channel
A4452	Mitomycin C	Apoptosis Inducers
A8475	Mitotane (Lsodren)	Others
B2114	Mitoxantrone HCl	Topoisomerase
B1551	Mizolastine	Histamine Receptor
B1472	Mizoribine	IMPDH
A4072	MK-2048	HIV Integrase
B5868	MK3102	DPP-4
A3617	MK-4827	PARP
A3618	MK-5172	NS3/4a protease
A4008	MLN2238	Proteasome
A4110	MLN8237 (Alisertib)	Aurora Kinase
A4007	MLN9708	Proteasome
A4089	Mocetinostat (MGCD0103, MG0103)	HDAC
A4370	Moclobemide (Ro 111163)	MAO
B2115	Moguisteine	Others
B5861	Molidustat (BAY85-3934)	HIF
B1979	Mometasone furoate	Glucocorticoid Receptor
A8478	Monobenzone	Others
A3631	Monomethyl auristatin E	Microtubule/Tubulin
B1792	Montelukast Sodium	CysLT1 receptor
C5297	Morin	Others
B1980	Moroxydine HCl	Anti-infection
A1334	Mosapride Citrate	5-HT Receptor
B5996	Motolimod (VTX-2337)	TLR
C4121	Moxalactam (sodium salt)	Antibiotic
B3611	Moxidectin	Antibiotic
A5323	Moxifloxacin HCl	Topoisomerase
A4080	Moxonidine	Imidazoline Receptors
B1628	MPEP	mGluR
B1543	Mubritinib (TAK 165)	HER2
B4872	Mupirocin	DNA Synthesis
A4336	Mycophenolate Mofetil	Dehydrogenase
B1981	Mycophenolic acid	Dehydrogenase
B7903	myo-Inositol	Others
B1450	Nabumetone	COX
C5679	N-acetyl-D-Glucosamine	Others
B7905	N-Acetylneuraminic acid	Others
B1793	NAD+	Others
B1982	Nadifloxacin	Anti-infection
A2586	Nafamostat Mesylate(FUT-175)	Serine Protease
B1983	Nafcillin Sodium	Anti-infection
B1984	Naftifine HCl	Fungal
B1362	Naftopidil	Adrenergic Receptor
B1985	Nalidixic acid	Topoisomerase
B1647	Naloxone HCl	Opioid Receptor
B1648	Naltrexone HCl	Opioid Receptor
B6029	Napabucasin	STAT
B1340	Naphazoline HCl	Adrenergic Receptor
B5984	Naproxen Sodium	COX
B2251	Naratriptan	5-HT Receptor
A5786	Natamycin	Antibiotic
B2198	Nateglinide	Potassium Channel
B7907	N-Carbamyl-L-glutamic acid	Others
B1341	Nebivolol	Adrenergic Receptor
B1986	Nedaplatin	Adrenergic Receptor
B1532	Nefiracetam	GABA Receptor
A1379	Nelarabine	DNA Synthesis
B1122	Nelfinavir	HIV Integrase
A3653	Nelfinavir Mesylate	HIV Protease
B1795	Neomycin sulfate	Anti-infection
B1594	Neostigmine Bromide	AChR
A2890	Nepafenac	COX
A8322	Neratinib (HKI-272)	EGFR
B1796	Netilmicin Sulfate	Anti-infection
A8481	Nevirapine	Reverse Transcriptase
B1797	Nicaraven	Others
B1798	Nicardipine HCl	Calcium Channel
B3440	Nicergoline	Adenosine Receptor
B2283	Niclosamide	STAT
B2197	Nicorandil	Potassium Channel
N1651	Nicotinamide	Sirtuin
N2703	Nicotine	Others
A8482	Nicotine Difartrate	Others
B1987	Nicotinic Acid	Others
B1988	Nifedipine	Calcium Channel
A8483	Nifenazone	Others
B1530	Niflumic acid	GABA Receptor
B1799	Nifuroxazide	STAT
A3660	Nilotinib monohydrochloride monohydrate	Bcr-Abl
A8232	Nilotinib(AMN-107)	Bcr-Abl
B8684	Nilutamide	Androgen Receptor
A8455	Nilvadipine	Calcium Channel
B1452	Nimesulide	COX
A8484	Nimodipine	Autophagy
A8252	Nintedanib (BIBF 1120)	PDGFR
B1989	Nisoldipine	Calcium Channel
A8485	Nitazoxanide	Others
B1800	Nithiamide	Anti-infection
B3527	Nitisinone	Others
B1393	Nitrendipine	Calcium Channel
B8682	Nitrofurantoin	Anti-infection
A8486	Nitrofurazone	Antibiotic
B6135	Nitroxoline	Antibiotic
B1552	Nizatidine	Histamine Receptor
B1990	Noradrenaline bitartrate monohydrate	Adrenergic Receptor
A3664	Nordihydroguaiaretic acid	mTOR
B1991	Norethindrone	Others
C4077	Nortriptyline (hydrochloride)	5-HT Receptor
A8479	Noscapine HCl	Others
B1992	Novobiocin Sodium	Topoisomerase
N1578	Nuciferine	Others
B1993	Nystatin (Fungicidin)	Antibiotic
B4888	Obeticholic Acid	FXR
C6258	o-Cresol	Others
B4979	Octreotide acetate	Somatostatin Receptor
A8452	ODM-201	Androgen Receptor
A5511	Ofloxacin	Topoisomerase
B2240	Olanzapine	5-HT Receptor
A4154	Olaparib (AZD2281, Ku-0059436)	PARP
N1826	Oleanolic acid	Anti-infection
C4977	Oleic Acid	Others
A3681	Olmesartan	Angiotensin Receptor
A4082	Olmesartan medoxomil	ACE
B1576	Olopatadine HCl	Histamine Receptor
A3683	Olprinone Hydrochloride	PDE
A8490	Olsalazine Sodium	Antibiotic
B5958	Oltipraz	Nrf2
A2845	Omeprazole	Autophagy
B2241	Ondansetron	5-HT Receptor
A5166	Ondansetron HCl	5-HT Receptor
B1204	Ondansetron hydrochloride dihydrate	5-HT Receptor
A8492	Orlistat	Others
B1996	Ornidazole	Anti-infection
B1147	Orotic acid	Nucleoside Antimetabolite/Analogue
B1606	Orphenadrine Citrate	AChR
A3688	Oseltamivir	NA
A3689	Oseltamivir acid	NA
B1803	Oseltamivir phosphate	NA
B4871	Ospemifene	Estrogen/progestogen Receptor
N1825	Osthole	Others
B1607	Otilonium Bromide	AChR
C6207	o-Toluic acid	Others
B2270	Ouabain	Sodium Channel
B3436	Ouabain Octahydrate	Others
B1997	Oxacillin sodium monohydrate	Anti-infection
A8648	Oxaliplatin	DNA Synthesis
B1804	Oxaprozin	COX
B2279	Oxcarbazepine	Sodium Channel
A8493	Oxeladin Citrate	Others
A8494	Oxethazaine	Others
B1998	Oxfendazole	Anti-infection
B1999	Oxibendazole	Anti-infection
C3418	Oxiconazole (nitrate)	Antibiotic
B4748	Oxiracetam	Others
B4737	Oxybenzone	Others
B1805	Oxybuprocaine HCl	Sodium Channel
A8495	Oxybutynin	AChR
B1134	Oxybutynin chloride	AChR
B2000	Oxytetracycline (Terramycin)	Antibiotic
B2001	Oxytetracycline Dihydrate	Anti-infection
B4723	Oxytocin	Others
A4344	Ozagrel	Factor Xa
B2116	Ozagrel HCl	P450 (e.g. CYP17)
B6038	Ozanimod (RPC1063)	S1P receptor
A1736	PA-824	Others
A4393	Paclitaxel (Taxol)	Microtubule/Tubulin
A8335	Palbociclib (PD0332991) Isethionate	Cyclin-Dependent Kinases
A8496	Paliperidone	Dopamine Receptor
N2456	Palmitic acid	Others
C5107	Palmitic Acid methyl ester	Others
B2229	Palonosetron HCl	5-HT Receptor
B1807	Pamidronate	Wnt/¦Â-catenin
A2456	Pamidronate Disodium	Others
N1949	Panaxtriol	Others
B1612	Pancuronium dibromide	AChR
C6107	p-Anisaldehyde	Anti-infection
A8178	Panobinostat (LBH589)	HDAC
B4720	Pantoprazole	Proton Pump
B1239	Parecoxib Sodium	COX
C3106	Pargyline (hydrochloride)	MAO
B1808	Paromomycin Sulfate	Anti-infection
B2252	Paroxetine HCl	AChR
N1315	Parthenolide	HDAC
A8497	Pasiniazid	Others
A3022	Pazopanib (GW-786034)	PDGFR
A8347	Pazopanib Hydrochloride	VEGFR
A4098	PCI-24781 (CRA-024781)	HDAC
A3001	PCI-32765 (Ibrutinib)	BTK
C6320	p-Cresol	Others
A8316	PD 0332991 (Palbociclib) HCl	Cyclin-Dependent Kinases
B2003	Pefloxacin Mesylate	Antibiotic
B2291	Pefloxacin Mesylate Dihydrate	Antibiotic
A1835	Pelitinib (EKB-569)	EGFR
A4390	Pemetrexed	DHFR
A3707	Pemetrexed disodium hemipenta hydrate	Thymidylate Synthase
B1563	Pemirolast potassium	Histamine Receptor
B1809	Penciclovir	Nucleoside Antimetabolite/Analogue
B1810	Penfluridol	Dopamine Receptor
B8692	Penicillamine	Others
B1678	Penicillin G Sodium	Anti-infection
C4902	Pentadecanoic Acid	Others
B4980	Pentamidine isethionate	Antibiotic
A3708	Pentostatin	Adenosine Receptor
C3816	Pentoxifylline	Others
B1811	Pentoxyverine Citrate	AChR
A3709	Peramivir	NA
B2147	Peramivir Trihydrate	NA
B1485	Pergolide mesylate	Dopamine Receptor
A8309	Perifosine	Akt
A8019	Perindopril Erbumine	RAAS
B6157	Perphenazine	Dopamine Receptor
B5854	Pexidartinib (PLX3397)	CSF-1R
B6012	Pexmetinib (ARRY-614)	p38
B3283	PF-04449913	Smoothened
B4882	PF-06463922	ALK
B1453	Phenacetin	COX
B1812	Phenazopyridine HCl	Sodium Channel
B1373	Phenformin HCl	Others
B1813	Phenindione	Vitamin
B1814	Pheniramine Maleate	Histamine Receptor
B1343	Phenoxybenzamine HCl	Adrenergic Receptor
B1363	Phentolamine Mesylate	Adrenergic Receptor
B2004	Phenylbutazone	Others
B1344	Phenylephrine HCl	Adrenergic Receptor
A3722	Phenylpiracetam	Others
B2271	Phenytoin	Sodium Channel
B2272	Phenytoin sodium	Sodium Channel
N1876	Phloridzin	SGLT
B7648	Phosphocreatine disodium salt	Miscellaneous Compounds
C6308	Phthalic acid	Others
C5616	Phytol	RAR/RXR
B2005	Pidotimod
B1816	Pilocarpine HCl	AChR
A5573	Pimasertib (AS-703026)	MEK1/2
B8019	Pimavanserin	5-HT Receptor
B1817	Pimecrolimus
A4340	Pimobendan	PDE
C3837	Pimozide	Dopamine Receptor
B2117	Pioglitazone	PPAR
A4324	Pioglitazone HCl	PPAR
B1818	Piperacillin Sodium	Anti-infection
C6183	Piperazine	GABA Receptor
N1674	Piperine	P450 (e.g. CYP17)
B2295	Pirarubicin	Topoisomerase
B2288	Pirfenidone	SMAD
A8502	Piromidic Acid	Others
A8503	Piroxicam	COX
B1124	Pitavastatin	HMG-CoA Reductase
A8504	Pitavastatin Calcium	HMG-CoA Reductase
A3727	Pitolisant hydrochloride	Histamine Receptor
B1206	Pizotifen	5-HT Receptor
B2007	Pizotifen Malate	5-HT Receptor
A2025	Plerixafor (AMD3100)	CXCR
B1465	Plerixafor 8HCl (AMD3100 8HCl)	CXCR
A2587	PMSF	Serine Protease
N1790	Podophyllotoxin	Topoisomerase
N1783	Polydatin	Phospholipase (e.g. PLA)
A4212	Pomalidomide (CC-4047)	TNF-¦Á
A5467	Ponatinib (AP24534)	Bcr-Abl
A1718	Posaconazole	C14¨» demethylase
A8506	Potassium Canrenoate	Others
B2008	Potassium Iodide	Others
B5827	Poziotinib	HER2
A4095	Pracinostat (SB939)	HDAC
A4350	Pralatrexate	DHFR
B1488	Pramipexole	Dopamine Receptor
B1487	Pramipexole 2HCl Monohydrate	Dopamine Receptor
A3733	Pramipexole dihydrochloride	Dopamine Receptor
B2118	Pramiracetam	Others
B1819	Pramoxine HCl	Others
B2009	Pranlukast	Leukotriene Receptor
B2010	Pranoprofen	COX
A1607	Prasugrel	P2 Receptor
B1283	Prasugrel hydrochloride	P2Y Receptor
B1125	Pravastatin	HMG-CoA Reductase
A4369	Pravastatin sodium	HMG-CoA Reductase
B2011	Praziquantel	Antibiotic
A5318	Prazosin HCl	Adrenergic Receptor
B2012	Prednisolone	Glucocorticoid Receptor
B2013	Prednisolone Acetate	Glucocorticoid Receptor
B2148	Prednisone	Others
B1512	Pregnenolone	AChR
A8507	Pridinol Methanesulfonate	Others
B2119	Prilocaine	Others
B1280	Prilocaine hydrochloride	Others
B1820	Primaquine Diphosphate	Antimalaria
B2120	Primidone	Sodium Channel
B2014	Probenecid	TRPV
B2015	Probucol	LDL
B4798	Procainamide HCl	Sodium Channel
B3435	Procaine	Others
B1470	Procarbazine HCl	DNA Synthesis
A8508	Prochlorperazine	Others
B1821	Proflavine Hemisulfate	Anti-infection
A8509	Progesterone	Estrogen/progestogen Receptor
B4784	Promethazine HCl	Histamine Receptor
B2281	Propafenone HCl	Sodium Channel
B2274	Proparacaine HCl	Sodium Channel
C6265	Propofol
B1346	Propranolol HCl	Adrenergic Receptor
C6171	Propylparaben	others
B2121	Propylthiouracil	Others
B7005	Prostaglandin E2	Prostanoid Receptors
B7617	Prostaglandin F2&#945;	Prostanoid Receptors
B2016	Protionamide	Anti-infection
N2275	Protopine	Calcium Channel
B8225	Protoporphyrin IX	Others
C3278	Proxyphylline	Adenosine Receptor
B2253	Prucalopride	5-HT Receptor
P10019	Prulifloxacin (Pruvel)	APIs
A3738	PSI-7977	DNA Synthesis
N1332	Psoralen	TGF¦Â1
A8553	PTC124 (Ataluren)	CFTR
B7587	Puromycin dihydrochloride	DNA Synthesis
B2149	Pyrantel Pamoate	Anti-infection
B2122	Pyrazinamide	Antibiotic
B1613	Pyridostigmine Bromide	AChE
B7910	Pyridoxal 5 phosphate	Vitamin
B7912	Pyridoxine	Vitamin
B2017	Pyridoxine HCl	Vitamin
A4353	Pyrimethamine	DHFR
C6271	Pyrocatechol	Others
C4157	Pyrogallol	ROS
N1841	Quercetin	PI3K
A2552	Quercetin dihydrate	PI3K
N1840	Quercitrin	Immunology & Inflammation related
A3744	Quetiapine	Dopamine Receptor
B1490	Quetiapine Fumarate	Dopamine Receptor
B1823	Quinacrine 2HCl	Phospholipase
B2207	Quinapril HCl	RAAS
C4274	Quinestrol	Estrogen/progestogen Receptor
B7590	Quinidine	Other Channel Modulators
B8714	Quinine	Parasite; Potassium Channel
B2123	Quinine HCl Dihydrate	Potassium Channel
A5793	Quizartinib (AC220)	FLT3
B8606	R-(?)-Mandelic Acid	Others
A8332	R788 disodium	Spleen Tyrosine Kinase (Syk)
B3467	Rabeprazole	Proton Pump
B3466	Rabeprazole sodium	Proton Pump
B1649	Racecadotril	Endopeptidase
B5846	Radotinib(IY-5511)	Bcl-2 Family
B1515	Raloxifene HCl	Estrogen/progestogen Receptor
A4073	Raltegravir (MK-0518)	HIV Integrase
B1476	Raltitrexed	DNA Synthesis
A1748	Ramelteon	MT Receptor
B2208	Ramipril	ACE
B1564	Ranitidine	Histamine Receptor
A8510	Ranolazine	Others
A5300	Ranolazine 2HCl	Calcium Channel
A8167	Rapamycin (Sirolimus)	mTOR
B8711	Rasagiline	MAO
A4366	Rasagiline Mesylate	MAO
B2018	Rebamipide	Others
B2124	Reboxetine mesylate	Others
B5904	Regadenoson	Adenosine Receptor
A8236	Regorafenib	c-RET
A3750	Regorafenib hydrochloride	c-RET
A3751	Regorafenib monohydrate	c-RET
A5316	Repaglinide	Potassium Channel
N1867	Reserpine	Others
B1270	Reserpine hydrochloride	Monoamine transporter
B1054	Resiquimod (R-848)	TLR
C6136	Resorcinol	Anti-infection
A4182	Resveratrol	Sirtuin
B2019	Retapamulin	Antibiotic
B5888	Retigabine	Potassium Channel
A3758	Retigabine dihydrochloride	GABA Receptor
B1869	Retinyl (Vitamin A) Palmitate	Vitamin
A3763	RG7388	p53
N1904	Rhynchophylline	potassium voltage-gated channel subfamily H member 2?
B2125	Ribavirin	Anti-infection
B1825	Ribostamycin Sulfate	Anti-infection
B1639	Ridaforolimus (Deforolimus, MK-8669)	mTOR
B2126	Rifabutin	Antibiotic
B2021	Rifampin	Antibiotic
B2127	Rifapentine	Antibiotic
A8512	Rifaximin (Xifaxan)	DNA Synthesis
A1404	Rigosertib (ON-01910,Estybon)	PLK
B4968	Rilmenidine Phosphate	Imidazoline Receptors
A3765	Rilpivirine	HIV
A8513	Riluzole	Sodium Channel
C5521	Riluzole (hydrochloride)	GABA Receptor; Sodium Channel
B2128	Rimantadine	Anti-infection
B7849	Rimantadine Hydrochloride	Influenza A virus
B1429	Rimonabant	Cannabinoid Receptor
A3767	Riociguat	Guanylate Cyclase
A5293	Risedronate Sodium	Others
A8514	Risperidone	5-HT Receptor
B1347	Ritodrine HCl	Adrenergic Receptor
A8203	Ritonavir	HIV Protease
A4338	Rivaroxaban	Factor Xa
A3768	Rivastigmine	AChR
A8515	Rivastigmine Tartrate	AChR
A8516	Rizatriptan Benzoate	5-HT Receptor
A4083	Rocilinostat (ACY-1215)	HDAC
A1366	Rocuronium Bromide	AChR
B1454	Rofecoxib	COX
A4319	Roflumilast	PDE
A4328	Rolipram	PDE
A8173	Romidepsin (FK228, depsipeptide)	HDAC
B2022	Ronidazole	Anti-infection
B2129	Ropinirole HCl	Dopamine Receptor
B2023	Ropivacaine HCl	Sodium Channel
B3377	Ropivacaine hydrochloride monohydrate	Sodium Channel
A1723	Roscovitine (Seliciclib,CYC202)	Cyclin-Dependent Kinases
A4304	Rosiglitazone	PPAR
A4310	Rosiglitazone HCl	PPAR
A4302	Rosiglitazone maleate	PPAR
N1768	Rosmarinic acid	I¦ÊB/IKK
B1123	Rosuvastatin	HMG-CoA Reductase
A8518	Rosuvastatin Calcium	RAAS
B3676	Rotundine	Dopamine Receptor
B1565	Roxatidine Acetate HCl	Histamine Receptor
B2024	Roxithromycin	Anti-infection
A4156	Rucaparib (AG-014699,PF-01367338)	PARP
B2280	Rufinamide	GABA Receptor
B1566	Rupatadine Fumarate	Histamine Receptor
N1833	Rutin	Immunology & Inflammation related
A3012	Ruxolitinib (INCB018424)	JAK
A3781	Ruxolitinib phosphate	JAK
A4349	S- (+)-Rolipram	PDE
A4074	S/GSK1349572	HIV Integrase
A4368	Safinamide Mesylate	MAO
N1885	Saikosaponin A	NF-¦ÊB
B1348	Salbutamol Sulfate	Adrenergic Receptor
C6199	Salicylamide	Immunology & Inflamm
B1827	Salicylanilide	Reverse Transcriptase, Integrase, Anti-infection
B1092	Salicylic acid	COX
N1789	Salidroside	Others
A3785	Salinomycin	Wnt/¦Â-catenin
A3787	Salirasib	RasGAP (Ras- P21)
A3789	Salmeterol xinafoate	Adrenergic Receptor
N1338	Sanguinarine	Antioxidant
B5970	Sanguinarine chloride	Protein Ser/Thr Phosphatases
A3791	Saquinavir mesylate	HIV Protease
A5634	SAR245409 (XL765)	PI3K
A2133	Saracatinib (AZD0530)	Bcr-Abl
B3494	Sarpogrelate hydrochloride	5-HT Receptor
B1829	Sasapyrine	Reactive Oxygen Species
A8650	Saxagliptin	DPP-4
N2558	Sclareol	Others
B1364	Scopine	Adrenergic Receptor
N2505	Scopolamine butylbromide	Others
N2570	Scopolamine hydrobromide	AChR
C4449	Scopoletin	AChE
N1753	Scutellarin	Others
B2162	Secnidazole	Anti-infection
A8190	Semagacestat (LY450139)	Amyloid ¦Â
N1678	Sennoside A	MAO
N1677	Sennoside B	PDGFR
B1830	Serotonin HCl	5-HT Receptor
B1831	Sertaconazole nitrate	Anti-infection
B2257	Sertraline HCl	SSRIs
A3817	Sildenafil	PDE
A4321	Sildenafil Citrate	PDE
B6073	Sildenafil mesylate	PDE
A8521	Silodosin	Adrenergic Receptor
N1711	Silymarin	Others
A3820	Simeprevir	HCV Protease
A8522	Simvastatin (Zocor)	HMG-CoA Reductase
N1722	Sinomenine	Others
N2189	Sinomenine Hydrochloride	Immunology & Inflammation related,Autophagy
B2150	Sitafloxacin Hydrate	Anti-infection
C6249	Sitagliptin	DPP-4
A4036	Sitagliptin phosphate monohydrate	DPP-4
B6189	Sivelestat (ONO-5046)	Elastase
C3560	SKF 525A (hydrochloride)	P450
B1157	sn-Glycero-3-phosphocholine	Others
B1643	Sodium 4-Aminosalicylate	NF-¦ÊB
A8523	Sodium 4-amiropparaty Hyalrate	Others
N1729	Sodium Aescinate	Others
B1834	Sodium ascorbate	Vitamin
C6115	Sodium benzoate	Others
B1835	Sodium butyrate	HDAC
N1804	Sodium Danshensu	P450 (e.g. CYP17)
C6142	Sodium dodecyl sulfate	Others
B7846	sodium fluoride	phosphatases
B3668	Sodium Monensin	Others
B1837	Sodium Monofluorophosphate	phosphatase
B1838	Sodium Nitrite	ROS
B2026	Sodium Nitroprusside	Others
A4107	Sodium Phenylbutyrate	HDAC
B7293	Sodium phosphate dibasic	Reagents
B2027	Sodium Picosulfate	Others
B2028	Sodium salicylate	NF-¦ÊB
B6019	Sodium Tauroursodeoxycholate (TUDC)	Others
B1614	Solifenacin succinate	Muscarinic Receptor
A3009	Sorafenib	Raf
A8245	Sorafenib Tosylate	PDGFR
B2029	Sorbitol	Others
B1367	Sotalol	Adrenergic Receptor
B3341	Sotalol hydrochloride	Adrenergic Receptor
A8525	Sotrastaurin (AEB071)	PKC
C5621	Spectinomycin (hydrochloride hydrate)	Antibiotic
B3342	Spectinomycin dihydrochloride	Anti-infection
C4910	Spermine	NMDA
B6522	Spermine tetrahydrochloride	NMDA Receptor
B1839	Spiramycin	Anti-infection
B1378	Spironolactone	Androgen Receptor
B2225	Stavudine (d4T)	HIV
C4607	Stearic Acid	NF-kB
C3969	Stearic Acid methyl ester	Others
N1708	Stevioside	Others
A8704	Stiripentol	Dehydrogenase
B2034	Streptomycin sulfate	Anti-infection
A4457	Streptozocin	Apoptosis Inducers
B1595	Succinylcholine Chloride Dihydrate	AChR
B1840	Sucralose	Others
M1202	sucrose	Endogenous Metabolite
B2131	Sulbactam	Anti-infection
B2035	Sulbactam sodium	Anti-infection
B2036	Sulconazole Nitrate	Anti-infection
B1395	Sulfacetamide Sodium	Autophagy
A8527	Sulfadiazine	Antibiotic
B3301	Sulfadimethoxine	Anti-infection
B1841	Sulfadoxin	Anti-infection
B1842	Sulfaguanidine	Anti-infection
B2037	Sulfamerazine	Anti-infection
B2038	Sulfameter	Antibiotic
B2132	Sulfamethazine	Anti-infection
B2039	Sulfamethizole	Anti-infection
B2040	Sulfamethoxazole	Anti-infection
B2041	Sulfanilamide	Antibiotic
C4131	Sulfaphenazole	P450
B1844	Sulfapyridine	Antibiotic
A5770	Sulfasalazine	Others
B2042	Sulfathiazole	Anti-infection
B2043	Sulfisoxazole	Anti-infection
B4954	Sulfisoxazole Acetyl	Bacterial; Endothelin Receptor
B2044	Sulindac	COX
B4981	Sumatriptan	5-HT Receptor
A5294	Sumatriptan Succinate	5-HT Receptor
B1045	Sunitinib	PDGFR
A8255	Sunitinib malate	VEGFR
B2133	Suprofen	TLR
B6752	Suramin hexasodium salt	P2X purinergic receptor
N2706	Synephrine	Adrenergic Receptor
B1114	T 705	HCV
B6527	Tacrine hydrochloride	AChE
B2143	Tacrolimus (FK506)	Antibiotic
A4327	Tadalafil	PDE
A2308	TAK-438	ATPase
A4326	TAK-700 (Orteronel)	Androgen Receptor
A3856	Tamibarotene	RARs
B5965	Tamoxifen	Autophagy; Estrogen Receptor/ERR; HSP
B1394	Tamoxifen Citrate	Estrogen/progestogen Receptor
B1199	Tandospirone	5-HT Receptor
N1845	Tanshinone I	Phospholipase (e.g. PLA)
N1846	Tanshinone IIA	I¦ÊB/IKK
N1940	Tanshinone IIA---sulfonic sodium	CaMK
B1422	Tasisulam	Caspase
B1846	Taurine	Others
C3233	Tauroursodeoxycholic Acid	Others
N1842	Taxifolin	VEGFR
A5710	Tazarotene	RARs
A8529	Tebipenempivoxil	Anti-infection
A3863	Tedizolid	Antibiotic
A4031	Telaprevir (VX-950)	HCV Protease
A8530	Telbivudine	HBV
A8531	Telmisattan	RAAS
B2213	Temocapril HCl	RAAS
B1399	Temozolomide	DNA Alkylating
A8314	Temsirolimus	mTOR
A3865	Teneligliptin hydrobromide	DPP-4
A8532	Teniposide	Topoisomerase
A5275	Tenofovir	Reverse Transcriptase
A1755	Tenofovir Disoproxil Fumarate	Reverse Transcriptase
B1849	Tenoxicam
B1365	Terazosin HCl	Adrenergic Receptor
A8533	Terbinafine	Antibiotic
B2047	Terbinafine HCl	Squalene epoxidase
B1328	Terbutaline Sulfate	Adrenergic Receptor
B8679	Terconazole	Anti-infection
C6298	Terephthalic acid	Others
A8534	Terfenadine	Others
B1850	Teriflunomide	DHODH
B3542	Tetrabenazine	Dopamine Receptor
B1413	Tetracaine HCl	Calcium Channel
A2517	Tetracycline Hydrochloride	Antibiotic
C5419	tetrahydro-L-Biopterin (hydrochloride)	Hydroxylase
B1349	Tetrahydrozoline HCl	Adrenergic Receptor
N1798	Tetrandrine	Calcium Channel
A4136	TG101348 (SAR302503)	JAK
A3872	TH-302	Topoisomerase
A4216	Thalidomide	TNF-¦Á
N1442	Theophylline	Adenosine Receptor; Autophagy; Endogenous Metabolite; Phosphodiesterase (PDE)
A8536	Thiabendazole	Others
M1376	thiamine	Others
B1852	Thiamine HCl (Vitamin B1)	Vitamin
B1853	Thiamphenicol	Anti-infection
A4176	Thioguanine	DNA Methyltransferase
A8537	Thioridazine HCl	Others
B7336	Thiostrepton	DNA Synthesis
B3742	Thio-TEPA	DNA Alkylating
B4962	Thonzonium Bromide	Bacterial
C3486	Thymidine	DNA Synthesis
C6149	Thymol
B3488	Tiagabine	GABA Receptor
B3443	Tiagabine hydrochloride	GABA Receptor
A5322	Tianeptine sodium	5-HT Receptor
B2166	Ticagrelor	P2Y Receptor
B1854	Ticarcillin sodium	Anti-infection
B2164	Ticlopidine HCl	Adenosine Receptor
B1539	Tideglusib	GSK-3
A5226	Tigecycline	Antibiotic
B2049	Tilmicosin	Anti-infection
B1350	Timolol Maleate	Adrenergic Receptor
B2050	Tinidazole	Antibiotic
B2051	Tioconazole	Anti-infection
A8538	Tiopronin (Thiola)	Others
A3874	Tiotropium Bromide	AChR
A4362	Tioxolone	Carbonic Anhydrase
A4227	Tipifarnib (Zarnestra)	Transferase
A3875	Tipiracil hydrochloride	Thymidine phosphorylase
B1855	Tiratricol	Others
A3877	Tirofiban hydrochloride monohydrate	Glycoprotein
A8325	Tivantinib (ARQ 197)	c-MET
A2251	Tivozanib (AV-951)	VEGFR
B1063	Tizanidine	Adrenergic Receptor
B1368	Tizanidine HCl	Adrenergic Receptor
B1856	Tobramycin	Anti-infection
A4135	Tofacitinib (CP-690550) Citrate	JAK
A4138	Tofacitinib (CP-690550,Tasocitinib)	JAK
A8623	TOK-001	Androgen Receptor
B8719	Tolazamide	Others
B1329	Tolazoline HCl	Adrenergic Receptor
B2194	Tolbutamide	Potassium Channel
A4383	Tolcapone	Transferase
B1455	Tolfenamic Acid	COX
B2053	Tolnaftate	Anti-infection
B1857	Tolperisone HCl	Sodium Channel
B1620	Tolterodine tartrate	Muscarinic Receptor
B2054	Toltrazuril	Antibiotic
B2300	Tolvaptan	Vasopressin Receptor
A4360	Topiramate	Carbonic Anhydrase
B1192	Topiroxostat	XAO
B4982	Topotecan	Topoisomerase
B2296	Topotecan HCl	Topoisomerase
A4378	Torcetrapib	CETP
B1513	Toremifene Citrate	Estrogen/progestogen Receptor
B2055	Torsemide	Others
A3018	Trametinib (GSK1120212)	MEK1/2
A3887	Trametinib DMSO solvate	MEK1/2
B7446	Tramiprosate	Amyloid ¦Â
B3540	Trandolapril	ACE
B1858	Tranexamic Acid	Others
A5375	Tranilast	Angiotensin Receptor
B7514	Tranylcypromine hydrochloride	Histone Demethylases
B2230	Trazodone HCl	5-HT Receptor
A3888	Trelagliptin	DPP-4
A8539	Tretinoin (Aberela)	RARs
B1859	Triamcinolone	Glucocorticoid Receptor
A8540	Triamcinolone Acetonide	Others
B2275	Triamterene	Sodium Channel
B2056	Trichlormethiazide	Others
A8541	Triciribine	Akt
B1860	Triclabendazole	Microtubule Associated
C4035	Triclosan	Antibiotic
B1397	Trifluoperazine 2HCl	Autophagy
A8542	Triflurdine (Viroptic)	Thymidylate Synthase
B1461	Triflusal	COX
N2577	Trigonelline Hydrochloride	Others
A4348	Trilostane	Dehydrogenase
B1650	Trimebutine	Opioid Receptor
B2057	Trimethoprim	Anti-infection
C5734	Trimipramine (maleate)	Histamine Receptor
B1553	Tripelennamine HCl	Histamine Receptor
A3891	Triptolide	NF-¦ÊB
A3892	Triptonide	dCTP Pyrophosphatase
A3893	Troglitazone	PPAR
B1861	Trometamol	COX
B1608	Tropicamide	AChR
B2258	Tropisetron	5-HT Receptor
B1616	Trospium chloride	AChR
B5988	Troxerutin	Antioxidants
B1862	Troxipide	Others
A5331	TSU-68 (SU6668,Orantinib)	VEGFR
B2059	Tylosin tartrate	Anti-infection
C4159	Tyramine	TAAR
N1496	Tyrosol	Others
B3465	UK 14,304	Adenosine Receptor
B2134	Ulipristal	Estrogen/progestogen Receptor
B1049	Ulipristal acetate	Estrogen/progestogen Receptor
N2282	Umbelliferone	Others
C5468	Undecanoic Acid	Others
B1863	Uracil	Others
B2242	Urapidil HCl	5-HT Receptor
B7781	Urea	Reagents
B1473	Uridine	DNA Synthesis
B2135	Ursodiol	Others
N1823	Ursolic acid	Others
B2061	Valaciclovir HCl	Anti-infection
B1459	Valdecoxib	COX
B1864	Valganciclovir HCl	CMV
B1865	Valnemulin HCl	Anti-infection
B1251	Valproic acid	HDAC
A4099	Valproic acid sodium salt (Sodium valproate)	HDAC
B2214	Valsartan	Adenosine Receptor
B1223	Vancomycin hydrochloride	Antibiotic
A8555	Vandetanib (ZD6474)	VEGFR
B7917	Vanillic acid	Others
B3679	Vanillin	Others
B3343	Vardenafil	PDE
A4323	Vardenafil HCl Trihydrate	PDE
A5391	Varenicline Tartrate	AChR
A1778	Vatalanib (PTK787) 2HCl	VEGFR
A5220	Vecuronium Bromide	AChR
A3004	Vemurafenib (PLX4032, RG7204)	MEK1/2
A5355	Venlafaxine	5-HT Receptor
B1867	Verapamil HCl	Calcium Channel
A8327	Verteporfin	Others
B2062	Vidarabine	HSV
B4669	Vidofludimus	Dehydrogenase
B1006	Vilanterol trifenatate	Adrenergic Receptor
A3918	Vilazodone	5-HT Receptor
A3919	Vilazodone Hydrochloride	5-HT Receptor
A4037	Vildagliptin (LAF-237)	DPP-4
N2256	vinblastine	Microtubule Associated,AChR
A3920	Vinblastine sulfate	Autophagy
A1765	Vincristine	Microtubule/Tubulin
N1289	Vindoline	Microtubule Associated
N2250	Vinorelbine	Microtubule Associated
A3921	Vinorelbine ditartrate	Others
B2276	Vinpocetine	PDE
B8660	Vitamin A	Others
B1868	Vitamin A Acetate	Vitamin
B2063	Vitamin B12	Vitamin
B2064	Vitamin C	Others
A8543	Vitamin D2 (Ergocalciferol)	Others
B2065	Vitamin D3	VD/VDR
B8631	Vitamin K1	Osteocalcin
N1318	Vitexicarpin	NF-¦ÊB
B1870	Voglibose	Others
A8809	Vorapaxar	Others
A4320	Voriconazole	CYP3A/CYP450
A4084	Vorinostat (SAHA, MK0683)	HDAC
A3926	Vortioxetine	5-HT Receptor
A2547	Vortioxetine (Lu AA21004) HBr	5-HT Receptor
B1106	VRT752271	ERK
A4032	VX-222 (VCH-222, Lomibuvir)	HCV Protease
A2664	VX-661	CFTR
A4111	VX-680 (MK-0457,Tozasertib)	Aurora Kinase
A8686	VX-745	p38
A8351	VX-809	CFTR
B3449	Warfarin	Others
N2131	Wedelolactone	I¦ÊB/IKK
B3344	Xylazine	Adrenergic Receptor
B1351	Xylazine HCl	Adrenergic Receptor
N1725	Xylitol	Others
B2066	Xylometazoline HCl	Adrenergic Receptor
B2067	Xylose	Others
A4221	YM155	IAP
N1704	Yohimbine Hydrochloride	Adrenergic Receptor
B2068	Zafirlukast	Leukotriene Receptor
B2223	Zalcitabine	Reverse Transcriptase
B1460	Zaltoprofen	COX
B2136	Zanamivir	NA
A5489	Zibotentan (ZD4054)	Endothelin Receptor
B2221	Zidovudine	Nucleoside Antimetabolite/Analogue
A5384	Zileuton	5-Lipoxygenase
B2201	Zinc Pyrithione	Proton Pump
A3952	Ziprasidone	5-HT Receptor
A5350	Ziprasidone HCl	5-HT Receptor
A3953	Ziprasidone hydrochloride monohydrate	5-HT Receptor
N1901	Z-Ligustilide	Others
A1352	Zoledronic Acid	Rho
B2261	Zolmitriptan	5-HT Receptor
A5354	Zonisamide	Calcium Channel
B4786	Zotarolimus(ABT-578)	mTOR
B1871	Zoxazolamine	Others
B8359	¦Á-L-Rhamnose monohydrate	Others
The SDF file of products A2574 and A5066 are not provided.
